# Supplementary material for: Transcriptional Analysis of Aggressiveness and Heterogeneity across Grades of Astrocytomas
Source: PLoS One. 2013 Oct 11;8(10):e76694. doi: 10.1371/journal.pone.0076694 (PMC3795736; doi:10.1371/journal.pone.0076694)
Supplement: Table S1 — Most differentially deregulated networks between different phenotypes. (CSV) [file pone.0076694.s002.csv]

Table 1A	Most differentially deregulated networks between normal and G2 patients
	Biocarta Network	Rank Conservation in normal group	Rank conservation in G2
	AKAP13	0.97	0.871
	PLCD	1	0.905
	ACETAMINOPHEN	0.975	0.89
	METHIONINE	0.983	0.909
	PEPI	0.877	0.945
	SLRP	0.968	0.9
	ION	0.898	0.964
	CIRCADIAN	0.91	0.844
	CCR5	0.93	0.865
	CELL2CELL	0.951	0.887
	PLCE	0.976	0.916
	PARKIN	0.936	0.876
Table 1B	Most differentially deregulated networks between G2 and G3 patients
	Biocarta Network	Rank conservation in G2	Rank conservation in G3
	PKC	0.909	0.825
	TERT	0.945	0.889
	ERBB4	0.946	0.891
	NOTCH	0.908	0.856
	IFNG	0.962	0.914
Table 1C	Most differentially deregulated networks between G3 and GBM patients
	Biocarta Network	Rank Conservation in G3	Rank conservation in GBM
	CBL	0.891	0.841
	ERBB3	0.911	0.865
	FIBRINOLYSIS	0.876	0.813
	HBX	0.946	0.893
	LDL	0.896	0.794
	MRP	0.86	0.801
	PEPI	0.973	0.858
	PLCD	0.936	0.987
	PLC	0.924	0.877
	PS1	0.867	0.82
	S1P	0.857	0.769
	TERC	0.926	0.865
	TRKA	0.903	0.857
Table 1D	Most differentially deregulated networks between sGBM and pGBM patients
	Biocarta Network	Rank Conservation in primary GBM	Rank conservation in secondary GBM
	BOTULIN	0.856	0.921
	FIBRINOLYSIS	0.762	0.813
	S1P	0.812	0.769
