# Supplementary material for: Transcriptional Analysis of Aggressiveness and Heterogeneity across Grades of Astrocytomas
Source: PLoS One. 2013 Oct 11;8(10):e76694. doi: 10.1371/journal.pone.0076694 (PMC3795736; doi:10.1371/journal.pone.0076694)
Supplement: Table S2 — The chromosome locus and the putative functions of monotonically changing genes. (CSV) [file pone.0076694.s003.csv]

Monotonically increasing genes	Chromosome locus			Putative gene functional category
ATP13A1	19p13.11			ATP binding
C19orf50	19p13.11			Vesicle transport
C7orf42	7q11.21			Unknown function
CANX	5q35			Calcium signaling, associates with MAM
NUP107	12q15			Inhibits apoptosis
P4HB	17q25			Hydroxylation of prolyl residues in preprocollagen
Monotonically decreasing genes	Chromosome locus			Putative gene functions
ACSL4	Xq22.3-q23			Fatty acid metabolism
BEX4	Xq22.1-q22.3			Brain expressed X-linked gene
C1D	2p13-p12			Calcium signaling
C5orf44	5q12.3			Possible member of the TRAPP complex
CDK17	12q23.1			Ubiquitin
CPEB3	10q23.32			Activated by Calcium, degradated by EGFR
DSTYK	1q32.1			Extrinsic apoptotic signaling
DZIP3	3q13.13			E3 Ubiquitin ligase
FAM188A	10p13			Ubiqutin plays a role in apoptosis
FAM55C	3q12.3			Belongs to the neurexophilin and PC-esterase domain family; Unknown function
FBXO11	2p16.3			Subunit of ubiquitin protein ligase complex
ITM2B	13q14.3			Encodes a transmembrane protein which inhibits the deposition of beta-amyloid.
KIAA1109	4q27			Associated with spermatocyte and adipocyte differentiation
MFSD6	2q32.2			Transmembrane transport
MORF4L1	15q24			Transcriptional regulation
MYRIP	3p22.1			Vesicle transport, functions as a AKAP
NAP1L3	Xq21.3-q22			Linked closely a region of genes responsible for several X-linked mental retardation syndromes
NDUFB1	14q32.12			Mitochondrial metabolism
NDUFB8	10q24.31			Mitochondrial metabolism
NMT2	10p13			Catalyzes the reaction of N-terminal myristoylation of many signaling proteins
OAT	10q26			Mitochondrial protein, involves in the production of proline from ornithine
PGRMC2	4q26			Modulate cytochrome P450 enzymes
PRNP	20p13			Involved in neuronal development and synaptic plasticity, implicated in neurodegenerative diseases
SDCCAG1	14q22			p53-dependent and -independent DNA damage-induced apoptosis
SERINC1	6q22.31			Mitochondrial metabolism
SLC6A1	3p25.3			GABA transporters
STAM	10p14-p13			Vesicle transport, functions as a AKAP
STRN3	14q13-q21			Functions as scaffolding or signaling protein
TMEM66	8p12			Calcium signaling
TSPYL1	6q22.1			Implicated in X-linked pathologies
USP12	13q12.13			Targets Notch receptor for deubiquitination
