# Supplementary material for: Transcriptional Analysis of Aggressiveness and Heterogeneity across Grades of Astrocytomas
Source: PLoS One. 2013 Oct 11;8(10):e76694. doi: 10.1371/journal.pone.0076694 (PMC3795736; doi:10.1371/journal.pone.0076694)
Supplement: Table S3 — Sensitivity, specificity, and accuracy using DIRAC to classify different grades of astrocytoma. (CSV) [file pone.0076694.s004.csv]

TP: true positive		FN: false negative		TN: true negative		FN: false negative
N: normal		G1: grade 1		G2: grade 2		G3: grade 3		pGBM: primary GBM			sGBM: secondary GBM
			Formula used to calculate each metric
			Sensitivity = TP / (TP + FN)
			Specificity = TN / (TN + FP)
			Accuracy = 0.5* TP/ (TP + FP) + 0.5* TN/ (FN + TN)
		Class 1	size	percentage		Class 2	size	percentage		sensitivity	specificity	accuracy
		N	30	0.492		G2	31	0.508		0.833	0.833	0.833
		N	30	0.345		G3	57	0.655		0.947	0.917	0.932
		N	30	0.147		pGBM	174	0.853		0.937	0.900	0.918
		N	30	0.405		sGBM	44	0.595		0.841	0.883	0.862
		G2	31	0.352		G3	57	0.648		0.807	0.839	0.823
		G2	31	0.151		pGBM	174	0.849		0.891	0.871	0.881
		G2	31	0.413		sGBM	44	0.587		0.705	0.790	0.747
		G3	57	0.247		pGBM	174	0.753		0.784	0.781	0.783
		G3	57	0.564		sGBM	44	0.436		0.716	0.684	0.700
		pGBM	174	0.798		sGBM	44	0.202		0.718	0.659	0.689
